# Supplementary material for: Low-Dose SARS-CoV-2 S-Trimer with an Emulsion Adjuvant Induced Th1-Biased Protective Immunity
Source: Int J Mol Sci. 2022 Apr 28;23(9):4902. doi: 10.3390/ijms23094902 (PMC9101745; doi:10.3390/ijms23094902)
Supplement: Supplementary file 1 [file ijms-23-04902-s001.zip]

Archive with 1 entries (1 files):
- ijms-1680084-supplementary.pdf
